# Supplementary material for: Dual blockade of CD47 and HER2 eliminates radioresistant breast cancer cells
Source: Nat Commun. 2020 Sep 14;11:4591. doi: 10.1038/s41467-020-18245-7 (PMC7490264; doi:10.1038/s41467-020-18245-7)
Supplement: Supplementary file 4 — Source Data [file 41467_2020_18245_MOESM4_ESM.xlsx]

## Sheet: Figure 1b
Figure 1b

## Sheet: Figure 1c
Figure 1c

## Sheet: Figure 1d
Figure 1d
Patient No.	HER2	ER	PR
1	-	++	-
2	-	±	-
3	-	-	-
4	-	++	-
5	-	-	-
6	-	-	-
7	-	+	+
8	-	?	?
9	-	-	-
10	-	?	?
11	-	-	-
12	-	-	-
13	-	++	-
14	-	+++	+++
15	-	-	-
16	-	-	-
17	-	-	-
18	++	+++	+++
19	++	+++	+++
20	++	+++	+++
21	++	+	±
22	+++	+	+
23	+++	+	+
24	+	+	+
25	+	-	-
26	+	?	?
27	+	?	?
28	+	?	?
29	++	+++	++
30	++	-	+
31	++	+++	+++
32	++	-	-
33	++	-	-
34	+++	±	++
35	+++	+	+++
36	+++	-	±

## Sheet: Figure 2a
Figure 2a

## Sheet: Figure 2b
Figure 2b

## Sheet: Figure 2c
Figure 2c

## Sheet: Figure 2e
Figure 2e

## Sheet: Figure 2f
Figure 2f

## Sheet: Figure 3c
Figure 3c

## Sheet: Figure 3d
Figure 3d

[truncated: 14 more sheets: Figure 3j, Figure 3k, Figure 4h, Figure 4j, Figure  5a, Figure 5c, Figure 6a, Sup Figure 2b, Sup Figure 3b, Sup Figure 4c, Sup Figure 4d, Sup Figure 4f, Sup Figure 10a, Sup Figure 10bc]
